# Supplementary material for: Diagnostic and Prognostic Biomarkers in Renal Clear Cell Carcinoma
Source: Biomedicines. 2022 Nov 17;10(11):2953. doi: 10.3390/biomedicines10112953 (PMC9687861; doi:10.3390/biomedicines10112953)
Supplement: Supplementary file 1 [file biomedicines-10-02953-s001.zip]

Archive with 1 entries (1 files):
- biomedicines-2027277-supplementary.pdf
